# Supplementary material for: Associations of Fecal Microbiota with Ectopic Fat in African Caribbean Men
Source: Microorganisms. 2024 Apr 17;12(4):812. doi: 10.3390/microorganisms12040812 (PMC11052294; doi:10.3390/microorganisms12040812)
Supplement: Supplementary file 1 [file microorganisms-12-00812-s001.zip]

Archive with 1 entries (1 files):
- microorganisms-2957544-supplementary.pdf
